# Supplementary material for: Exploring YAP1-centered networks linking dysfunctional CFTR to epithelial–mesenchymal transition
Source: Life Sci Alliance. 2022 May 2;5(9):e202101326. doi: 10.26508/lsa.202101326 (PMC9060002; doi:10.26508/lsa.202101326)
Supplement: Supplementary file 1 [file LSA-2021-01326_Supplemental_Data_1.xlsx]

## Sheet: dataset_s1
	Genes targets		siRNA reference		F508del-CFTR					wt-CFTR
	Gene symbol	Uniprot	In this work	Catalog #	Modified Z-score	SEM	Traffic hit?	High confidence hit?	Notes	Modified Z-score	SEM	Traffic hit?	High confidence hit?	Notes
1	AIM2	O14862	(1)	s18092	-0.0589394	0.702175	No significant effect	No		1.04295	0.790708	Enhancer	Yes
2	AIM2		(2)	s18094	-1.54191	0.939272	Inhibitor	No		1.61638	0.961205	Enhancer	Yes
3	ANKFY1	Q9P2R3	(1)	s28198	-2.00796	1.55549	Inhibitor	Yes		-1.77568	0.757248	Inhibitor	No
4	ANKFY1		(2)	s28199	-1.23482	1.08765	Inhibitor	Yes		1.89059	0.772357	Enhancer	No
5	APIP	Q96GX9	(1)	s27360	-0.217159	1.84119	No significant effect	No		0.0695631	0.542043	No significant effect	No
6	APIP		(2)	s27361	-0.534574	0.784537	No significant effect	No		1.71095	0.523273	Enhancer	No
7	C5orf42	Q9H799	(1)	s35251	-0.270596	0.979151	No significant effect	No		0.446336	0.430175	No significant effect	No
8	C5orf42		(2)	s35252	0.0207199	1.31696	No significant effect	No		0.935866	0.775443	No significant effect	No
9	CEBPA	P49715	(1)	s2889	-0.268614	0.925916	No significant effect	No		-0.625884	0.302298	No significant effect	No
10	CEBPA		(2)	s2890	-0.229293	1.10512	No significant effect	No		0.760956	0.708726	No significant effect	No
11	CEBPB	P17676	(1)	s2891	0.155554	0.902062	No significant effect	No		-1.01945	0.257959	Inhibitor	No
12	CEBPB		(2)	s2892	1.09014	0.229361	Enhancer	Yes	Additional evidence on the target gene in CF models - increased in wt-CFTR expressing cells	-0.855624	4.71648	No significant effect	No
13	CFTR	P13569	(1)	s2947	0.384557	0.724861	No significant effect	Control		-1.53195	0.528602	Inhibitor	No
14	COPZ1	P61923	(1)	s22428	1.18045	0.570859	Enhancer	Control		-0.24086	0.462062	No significant effect	No
15	ELF5	Q9UKW6	(1)	s4629	0.256883	0.360122	No significant effect	No		-1.47782	0.663355	Inhibitor	No
16	ELF5		(2)	s4630	-0.925922	0.670761	No significant effect	No		0.451823	0.540931	No significant effect	No
17	GALNT11	Q8NCW6	(1)	s34262	-1.21095	1.32185	Inhibitor	No		-0.478678	0.765245	No significant effect	No
18	GALNT11		(2)	s34263	1.21139	0.425848	Enhancer	No		-0.0989687	0.315412	No significant effect	No
19	KLF4	O43474	(1)	s17795	0.484834	0.675648	No significant effect	No		-0.384791	0.340387	No significant effect	No
20	KLF4 + TAZ	O43474, Q9GZV5	(1) + (1)	s17795 + s13805	1.62783	0.900241	Enhancer	No		-0.0491576	0.369769	No significant effect	No
21	KLF4 + TAZ		(1) + (2)	s17795 + s13807	0.16719	0.746053	No significant effect	No		0.416818	1.6737	No significant effect	No
22	KLF4 + TEAD4	O43474, Q15561	(1) + (1)	s17795 + s13965	0.858144	1.27662	No significant effect	No		-0.744836	0.409606	No significant effect	No
23	KLF4 + TEAD4		(1) + (2)	s17795 + s13966	1.15325	0.855032	Enhancer	No		-0.34424	0.291298	No significant effect	No
24	KLF4 + YAP1	O43474, P46937	(1) + (1)	s17795 + s20366	0.918452	0.573068	No significant effect	No		-1.5024	0.22859	Inhibitor	No
25	KLF4 + YAP1		(1) + (2)	s17795 + s20367	1.76289	1.11551	Enhancer	No		-0.239852	0.306744	No significant effect	No
26	LSM14B	Q9BX40	(1)	s229767	-0.247518	0.821452	No significant effect	No		-1.26901	0.612339	Inhibitor	Yes
27	LSM14B		(2)	s45366	-0.509124	1.31074	No significant effect	No		-1.83804	0.822121	Inhibitor	Yes
28	SEC61G	P60059	(1)	s23910	-2.40682	1.38907	Inhibitor	No		-0.870228	0.480056	No significant effect	No
29	SEC61G		(2)	s23912	-0.284689	2.8587	No significant effect	No		0.490408	0.250227	No significant effect	No
30	SGMS1	Q86VZ5	(1)	s48914	0.904734	0.616197	No significant effect	No		-0.159957	0.154157	No significant effect	No
31	SGMS1		(2)	s48916	-0.271307	1.65734	No significant effect	No		-1.15076	0.808914	Inhibitor	No
32	SMURF2	Q9HAU4	(1)	s34858	-0.908768	0.848017	No significant effect	No		1.81118	1.23198	Enhancer	Yes
33	SMURF2		(2)	s34859	-1.08988	0.834078	Inhibitor	No		1.10403	1.20423	Enhancer	Yes
34	SNAI1	O95863	(1)	s13185	0.768019	0.973858	No significant effect	No		-1.3807	0.415516	Inhibitor	Yes
35	SNAI1		(2)	s13186	-1.02266	0.754434	Inhibitor	No		-1.12158	0.536658	Inhibitor	Yes
36	SNAI2	O43623	(1)	s13127	0.480627	1.14234	No significant effect	No		0.603853	1.15286	No significant effect	No
37	SNAI2		(2)	s13128	0.773305	0.748129	No significant effect	No		1.51993	0.565141	Enhancer	No
38	SNX1	Q13596	(1)	s13255	-1.02937	0.739197	Inhibitor	No		0.264007	0.519764	No significant effect	No
39	SNX1		(2)	s13256	1.68268	0.405864	Enhancer	No		0.702708	0.280011	No significant effect	No
40	STRADA	Q7RTN6	(1)	s40921	-0.033632	1.13946	No significant effect	No		0.976668	0.69984	No significant effect	No
41	STRADA		(2)	s40923	0.0095752	1.81601	No significant effect	No		1.52039	0.813271	Enhancer	No
42	TAZ	Q9GZV5	(1)	s13805	0.526929	0.410688	No significant effect	No		0.660722	0.885149	No significant effect	No
43	TAZ		(2)	s13807	0.821038	0.344351	No significant effect	No		-0.049803	0.084517	No significant effect	No
44	TAZ + TAZ		(1) + (2)	s13805 + s13807	0.621014	2.35211	No significant effect	No		-2.85326	0.980567	Inhibitor	Yes
45	TAZ + TEAD4	Q9GZV5, Q15561	(1) + (1)	s13805 + s13965	0.49928	1.21371	No significant effect	No		-0.0324103	1.19397	No significant effect	No
46	TAZ + TEAD4		(1) + (2)	s13805 + s13966	0.434128	1.43502	No significant effect	No		-2.10177	2.71721	Inhibitor	Yes
47	TAZ + TEAD4		(2) + (1)	s13807 + s13965	0.845132	0.419953	No significant effect	No		-0.422666	0.299108	No significant effect	No
48	TAZ + TEAD4		(2) + (2)	s13807 + s13966	0.802514	0.331457	No significant effect	No		-1.73496	0.466921	Inhibitor	Yes
49	TAZ + YAP1	Q9GZV5, P46937	(1) + (1)	s13805 + s20366	-0.309643	0.52222	No significant effect	No		-1.7854	0.816579	Inhibitor	Yes
50	TAZ + YAP1		(1) + (2)	s13805 + s20367	1.19072	1.12993	Enhancer	No		-0.275072	0.793636	No significant effect	No
51	TAZ + YAP1		(2) + (1)	s13807 + s20366	0.458666	0.751683	No significant effect	No		0.866687	0.0994924	No significant effect	No
52	TAZ + YAP1		(2) + (2)	s13807 + s20367	0.311286	0.516568	No significant effect	No		-0.527179	0.644846	No significant effect	No
53	TEAD4	Q15561	(1)	s13965	1.62375	0.867038	Enhancer	Yes	Enhancer also in combination with siYAP1	-1.43332	3.14674	Inhibitor	Yes
54	TEAD4		(2)	s13966	0.438348	1.5458	No significant effect	No		-0.929225	0.22137	No significant effect	No
55	TEAD4 + TEAD4		(1) + (2)	s13965 + s13966	-0.777478	1.0114	No significant effect	No		-0.469412	0.559194	No significant effect	No
56	TEAD4 + YAP1	Q15561, P46937	(1) + (1)	s13965 + s20366	1.69776	0.25405	Enhancer	Yes		-0.846342	1.37939	No significant effect	No
57	TEAD4 + YAP1		(1) + (2)	s13965 + s20367	1.25881	0.518937	Enhancer	Yes		-3.01131	0.290626	Inhibitor	Yes
58	TEAD4 + YAP1		(2) + (1)	s13966 + s20366	0.878588	0.479117	No significant effect	No		-0.840944	1.37011	No significant effect	No
59	TEAD4 + YAP1		(2) + (2)	s13966 + s20367	-0.620139	0.373526	No significant effect	No		-1.44419	0.719869	Inhibitor	Yes
60	TWIST1	Q15672	(1)	s14523	1.36623	1.15116	Enhancer	Yes	Additional evidence on the target gene in CF models - increased in F508del-CFTR expressing cells	-0.113963	0.0774252	No significant effect	No
61	TWIST1		(2)	s14524	-0.598574	1.05524	No significant effect	No		-0.0418331	1.0008	No significant effect	No
62	VIMP	Q9BQE4	(1)	s31607	1.46049	0.677833	Enhancer	No		0.550686	0.576913	No significant effect	No
63	VIMP		(2)	s31608	-0.140932	0.194674	No significant effect	No		1.20249	0.724525	Enhancer	No
64	YAP1	P46937	(1)	s20366	1.0478	0.654505	Enhancer	Yes		-0.151106	0.217225	No significant effect	No
65	YAP1		(2)	s20367	1.36918	0.632804	Enhancer	Yes		-1.20447	0.852215	Inhibitor	Yes
66	YAP1 + YAP1		(1) + (2)	s20366 + s20367	1.96676	0.831767	Enhancer	Yes		-0.354818	0.291551	No significant effect	No
67	YWHAB	P31946	(1)	s14962	0.0278225	0.558697	No significant effect	No		-1.04868	0.90534	Inhibitor	No
68	YWHAB		(2)	s14963	-0.171034	0.164866	No significant effect	No		0.581354	0.620262	No significant effect	No
69	YWHAE	P62258	(1)	s224781	-1.3016	0.437038	Inhibitor	No		0.742373	0.824659	No significant effect	No
70	YWHAE		(2)	s54222	-0.798331	1.76775	No significant effect	No		-0.16452	0.870589	No significant effect	No
71	YWHAG	P61981	(1)	s14964	0.482948	0.560691	No significant effect	No		-0.278378	0.452727	No significant effect	No
72	YWHAG		(2)	s14965	-1.43904	2.75567	Inhibitor	No		-0.359913	0.366492	No significant effect	No
70	YWHAH	Q04917	(1)	s14967	-1.11975	1.34988	Inhibitor	No		1.38395	1.46693	Enhancer	No
71	YWHAH		(2)	s14969	-0.114138	1.01036	No significant effect	No		-0.070954	0.195422	No significant effect	No
72	YWHAQ	P27348	(1)	s21597	-1.25264	1.45521	Inhibitor	Yes		0.0240693	0.221085	No significant effect	No
73	YWHAQ		(2)	s21598	-3.06489	1.44014	Inhibitor	Yes		0.353885	1.00036	No significant effect	No
74	YWHAS	P31947	(1)	s5960	-0.767565	0.648794	No significant effect	No		-0.17446	0.331886	No significant effect	No
75	YWHAS		(2)	s5962	-2.70348	1.24796	Inhibitor	No		-1.21611	0.802422	Inhibitor	No
76	YWHAZ	P63104	(1)	s14970	-1.86379	1.16134	Inhibitor	No		1.24574	0.722384	Enhancer	No
77	YWHAZ		(2)	s14971	-0.868032	1.63033	No significant effect	No		-0.559699	0.62948	No significant effect	No
78	ZNF320	A2RRD8	(1)	s46379	1.62353	0.488316	Enhancer	No		0.996285	0.486818	No significant effect	No
79	ZNF320		(2)	s46380	0.719288	1.89701	No significant effect	No		-0.148172	0.636956	No significant effect	No
