# Supplementary material for: Exploring YAP1-centered networks linking dysfunctional CFTR to epithelial–mesenchymal transition
Source: Life Sci Alliance. 2022 May 2;5(9):e202101326. doi: 10.26508/lsa.202101326 (PMC9060002; doi:10.26508/lsa.202101326)
Supplement: Supplementary file 3 [file LSA-2021-01326_Supplemental_Data_3.xlsx]

## Sheet: dataset_s3
YAP1 interactors in CFBE wt-CFTR cells					YAP1 interactors in CFBE F508del-CFTR cells
GO biological process complete	Fold Enrichment	FDR	Category	Unique?	GO biological process complete	Fold Enrichment	FDR	Category	Unique?	Relevance to PPI network	YAP1 interactors that define the BP term
CRD-mediated mRNA stabilization	88.01	3.51e-06		No	Neutrophil aggregation	58.84	0.0389	Inflammation	Yes	CF pathogenesis related	S100A8, S100A9
miRNA transport	58.68	0.0399	miRNA	Yes	Peptidyl-cysteine S-trans-nitrosylation	58.84	0.0388		Yes
Dendritic transport of messenger ribonucleoprotein complex	58.68	0.0398		Yes	Positive regulation of protein processing in phagocytic vesicle	58.84	0.0388		Yes
Meiotic chromosome movement towards spindle pole	58.68	0.0396		Yes	CRD-mediated mRNA stabilization	47.07	0.000395		No
Regulation of mRNA stability involved in response to stress	58.68	0.0396	Stress	Yes	Desmosome assembly	44.13	0.00518	Cell junction	Yes
Protein localization to bicellular tight junction	52.81	0.00338	Cell junction	No	Histone succinylation	44.13	0.00516		Yes
Bundle of His cell-Purkinje myocyte adhesion involved in cell communication	44.01	0.0048	Cell junction	No	Actin filament fragmentation	44.13	0.00515	Cytoskeleton	Yes
SRP-dependent cotranslational protein targeting to membrane	40.34	7.94e-48		No	Bundle of His cell-Purkinje myocyte adhesion involved in cell communication	39.23	0.00062		No
Actin polymerization-dependent cell motility	37.72	0.00654	Cytoskeleton	No	Protein localization to bicellular tight junction	35.31	0.00757	Cell junction	No
Protein localization to cytoplasmic stress granule	37.72	0.00651	Stress	No	SRP-dependent cotranslational protein targeting to membrane	33.1	1.61e-53		No
Hemidesmosome assembly	36.67	6.53e-05	ECM	No	Positive regulation of establishment of protein localization to telomere	29.42	0.00016		No
Positive regulation of establishment of protein localization to telomere	35.21	0.000757		No	Viral transcription	27.39	6.46e-51		No
Desmosome organization	35.21	0.000755	Cell junction	Yes	Nuclear-transcribed mRNA catabolic process, nonsense-mediated decay	26.97	1.45e-51		No
Viral transcription	34.14	5.58e-47		No	Positive regulation of protein localization to Cajal body	26.75	0.000224		No
Nuclear-transcribed mRNA catabolic process, nonsense-mediated decay	33	1.11e-46		No	Arp2/3 complex-mediated actin nucleation	26.48	6.48e-08	Cytoskeleton	No
Cytoplasmic translation	32.46	1.8e-46		No	Cytoplasmic translation	26.05	4.87e-50		No
Positive regulation of protein localization to Cajal body	32	0.000993		No	Actin polymerization-dependent cell motility	25.22	0.0145	Cytoskeleton	No
Arp2/3 complex-mediated actin nucleation	30.8	1.35e-06	Cytoskeleton	No	RIG-I signaling pathway	25.22	0.0145	Immune system	Yes
Translational initiation	28.93	1.26e-46		No	Protein localization to cytoplasmic stress granule	25.22	0.0144	Stress	No
Alternative mRNA splicing, via spliceosome	28	2.28e-06		No	Regulation of ventricular cardiac muscle cell action potential	24.52	0.000303		No
Protein refolding	27.79	2.04e-05		No	Hemidesmosome assembly	24.52	0.000302	ECM	No
Positive regulation of telomerase RNA localization to Cajal body	23.47	0.00246		No	Translational initiation	23.87	4.73e-52		No
Vesicle transport along actin filament	23.16	0.000353	Cytoskeleton	No	Membrane raft assembly	23.54	0.00247		Yes
Regulation of ventricular cardiac muscle cell action potential	22	0.0208		No	Actin filament severing	23.54	4.89e-05	Cytoskeleton	No
Actin filament depolymerization	22	0.0208	Cytoskeleton	Yes	Positive regulation of telomerase RNA localization to Cajal body	23.54	4.87e-05		No
Postsynaptic actin cytoskeleton organization	20.31	0.025	Cytoskeleton	Yes	Negative regulation of ubiquitin protein ligase activity	22.63	0.000394		Yes
Intermediate filament organization	18.34	0.000864	Cytoskeleton	No	Regulation of plasminogen activation	22.63	0.000393	ECM	Yes	CF pathogenesis + EMT related	SERPINE1, RUNX1, MELTF
Platelet aggregation	18	6.63e-07		No	Modification of postsynaptic structure	22.07	0.0186		Yes
Actin filament severing	17.6	0.0343	Cytoskeleton	No	Vesicle transport along actin filament	21.68	1.05e-05	Cytoskeleton	No
Positive regulation of double-strand break repair via homologous recombination	17.6	0.0342		Yes	Alternative mRNA splicing, via spliceosome	21.4	1.71e-06		No
Interleukin-12-mediated signaling pathway	17.22	9.17e-07	Immune system	No	Protein localization to membrane raft	19.61	0.0236		Yes
Negative regulation of RNA splicing	16.3	0.00135		Yes	Barbed-end actin filament capping	18.72	2.21e-05	Cytoskeleton	No
Barbed-end actin filament capping	16	0.00773	Cytoskeleton	No	Intermediate filament organization	17.16	3.49e-05	Cytoskeleton	No
Ribosomal large subunit assembly	15.72	0.00155		No	Chronic inflammatory response	16.81	0.0063	Inflammation	Yes	CF pathogenesis related	S100A8, S100A9, AHCY
Cornification	14.02	1.35e-12		No	Cellular response to antibiotic	16.81	0.00629		Yes
Positive regulation of telomere maintenance via telomerase	12.94	0.00326		No	Positive regulation of cell-cell adhesion mediated by cadherin	16.05	0.0355	Cell junction	Yes
Maturation of LSU-rRNA	12.57	0.0162		No	Dendritic transport	16.05	0.0355		Yes
Negative regulation of telomere maintenance via telomere lengthening	12.57	0.0161		No	Negative regulation of mRNA splicing, via spliceosome	16.05	0.000268		Yes
Regulation of lamellipodium assembly	11	0.00604	Cytoskeleton	No	Protein folding in endoplasmic reticulum	16.05	0.0354		Yes
Regulation of alternative mRNA splicing, via spliceosome	10.62	0.000457		No	Hepatocyte apoptotic process	16.05	0.0354	Apoptosis	Yes
Actin filament bundle assembly	10.62	0.000455	Cytoskeleton	No	Protein refolding	15.48	0.00157		No
Chaperone cofactor-dependent protein refolding	10.35	0.0297		Yes	Stress granule assembly	15.35	0.00032	Stress	Yes
Toxin transport	10.23	0.00799		No	Lysine catabolic process	14.71	0.0423		Yes
Maintenance of blood-brain barrier	10.06	0.0327	Barrier function	Yes	Establishment of endothelial intestinal barrier	14.71	0.0422	Barrier function	Yes
Establishment of endothelial barrier	10.06	0.0326	Barrier function	Yes	Ribosomal large subunit assembly	14.71	7.88e-05		No
Sarcomere organization	9.78	0.0347		No	mRNA transcription	13.08	0.0128		Yes
Positive regulation of lamellipodium organization	9.51	0.0374	Cytoskeleton	No	Interleukin-12-mediated signaling pathway	12.79	1.9e-06	Immune system	No
NADH metabolic process	9.51	0.0374		Yes	Ribosomal small subunit assembly	12.39	0.0148		Yes
Muscle filament sliding	9.26	0.0398		No	Positive regulation of telomere maintenance via telomerase	12.11	0.000224		No
Endodermal cell differentiation	8.8	0.0467	Differentiation	Yes	Platelet aggregation	12.04	1.26e-05		No
					Cornification	11.46	1.25e-13		No
					mRNA splice site selection	11.39	0.00123		Yes
					Positive regulation of signal transduction by p53 class mediator	10.9	0.00579	Cell cycle	Yes	EMT related	RPL23, RSP7
					Cellular response to dsRNA	10.23	0.0255		Yes
					Positive regulation of gene silencing by miRNA	10.15	0.0074	miRNA	Yes
					Positive regulation of interferon-alpha production	9.81	0.0289	Immune system	Yes
					Cellular response to interleukin-4	9.81	0.00831	Immune system	Yes
					Canonical glycolysis	9.81	0.0288	Cell cycle	Yes
					Positive regulation of extracellular matrix organization	9.41	0.0322	ECM	Yes	CF pathogenesis + EMT related	RUNX1, MELTF, PHLDB2, COLGALT
					Muscle filament sliding	9.29	0.00309		No
					Actin filament bundle assembly	9.13	8.49e-05	Cytoskeleton	No
					Positive regulation of intrinsic apoptotic signaling pathway	8.83	0.000107	Apoptosis	Yes
					Negative regulation of smooth muscle cell migration	8.72	0.0398		Yes
