# Supplementary material for: Exploring YAP1-centered networks linking dysfunctional CFTR to epithelial–mesenchymal transition
Source: Life Sci Alliance. 2022 May 2;5(9):e202101326. doi: 10.26508/lsa.202101326 (PMC9060002; doi:10.26508/lsa.202101326)
Supplement: Supplementary file 5 [file LSA-2021-01326_Supplemental_Data_5.xlsx]

## Sheet: datatset_s5
Oncogenic signature gene sets
Gene set name	F508del-CFTR FDR log10	wt-CFTR FDR log10	Description	YAP1 interactors that define the gene set	F508del-CFTR YAP1 interactors - oncogenes
CAMP_UP.V1_UP	-8.54668	-4.23582	Genes up-regulated in primary thyrocyte cultures in response to cAMP signaling pathway activation by thyrotropin (TSH).	PPIB, ILF2, PDIA3, RUVBL1	AFDN, DDX6, EIF4A2, HSP90AB1, NPM1, RUNX1, SEPTIN9, TP53
P53_DN.V1_UP	-5.92812	-2.87615	Genes up-regulated in NCI-60 panel of cell lines with mutated TP53.	MARCKS, MEST, MISP
RB_DN.V1_DN	-5.86646	-4.20273	Genes down-regulated in primary keratinocytes from RB1 skin specific knockout mice.	CAV1
CORDENONSI_YAP_CONSERVED_SIGNATURE	-4.99568	-2.2652	YAP conserved signature.	MARCKS, SERPINE1
ESC_V6.5_UP_EARLY.V1_DN	-4.90658	-2.2652	Genes down-regulated during early stages of differentiation of embryoid bodies from V6.5 embryonic stem cells.	CAV1, SERPINE1, GSN
SIRNA_EIF4GI_UP	-4.70553	-2.2652	Genes up-regulated in MCF10A cells vs knockdown of EIF4G1 gene by RNAi.	HSPB1, SLC25A3, CORO1B
TBK1.DF_DN	-4.3536	-2.2652	Genes down-regulated in epithelial lung cancer cell lines upon over-expression of an oncogenic form of KRAS gene and knockdown of TBK1 gene by RNAi.	GNAI3, SNTB2, LSM14A
CYCLIN_D1_UP.V1_DN	-4.33819	-2.38195	Genes down-regulated in MCF-7 cells (breast cancer) over-expressing CCND1 gene.	CAV1, TPM2, FLOT2
GLI1_UP.V1_UP	-4.29073	-2.2652	Genes up-regulated in RK3E cells (kidney epithelium) over-expressing GLI1	STAU1
LEF1_UP.V1_UP	-4.26841	0	Genes up-regulated in DLD1 cells (colon carcinoma) over-expressing LEF1.	SERPINE1, LGALS1, VIM, FLNC
CAMP_UP.V1_DN	-4.1831	-2.87615	Genes down-regulated in primary thyrocyte cultures in response to cAMP signaling pathway activation by thyrotropin (TSH).	ABLIM1, SEPTIN7
HINATA_NFKB_MATRIX	-3.99568	-1.64782	Matrix, adhesion or cytoskeleton genes induced by NF-kappaB in primary keratinocytes and fibroblasts.	SERPINE1
RB_P130_DN.V1_DN	-3.75449	-1.80967	Genes down-regulated in primary keratinocytes from RB1 and RBL2 skin specific knockout mice.	GNAI3, CAPZA2
LTE2_UP.V1_DN	-3.49214	0	Genes down-regulated in MCF-7 cells (breast cancer) positive for ESR1 MCF-7 cells (breast cancer) and long-term adapted for estrogen-independent growth.	CAV1, LGALS1, GTF2I, EIF2AK2
MEK_UP.V1_UP	-3.49214	-2.38195	Genes up-regulated in MCF-7 cells (breast cancer) positive for ESR1 MCF-7 cells (breast cancer) stably over-expressing constitutively active MAP2K1 gene.	MYO5A, EFHD2
GLI1_UP.V1_DN	-3.39794	0	Genes down-regulated in RK3E cells (kidney epithelium) over-expressing GLI1.	RUNX1, SERPINE1
BCAT_BILD_ET_AL_UP	-3.20621	-2.38195	Genes up-regulated in primary epithelial breast cancer cell culture over-expressing activated CTNNB1 gene.
CYCLIN_D1_KE_.V1_UP	-2.87615	0	Genes up-regulated in MCF-7 cells (breast cancer) over-expressing a mutant K112E form of CCND1 gene.	PPIB, ABLIM1, RUNX1, SMTN
VEGF_A_UP.V1_DN	-2.81248	0	Genes down-regulated in HUVEC cells (endothelium) by treatment with VEGFA.	MEST, MYO5A, KIF23
EIF4E_DN	-2.74473	-2.2652	Genes down-regulated in HMEC cells (primary mammary epithelium) upon over-expression of EIF4E gene.
CSR_EARLY_UP.V1_UP	-2.65561	-1.61439	Genes up-regulated in early serum response of CRL 2091 cells (foreskin fibroblasts).	ILF2, SMTN
GCNP_SHH_UP_LATE.V1_DN	-2.19044	-1.35853	Genes down-regulated in granule cell neuron precursors (GCNPs) after stimulation with Shh for 24h.	CAV1, EIF6
