# Supplementary material for: Exploring YAP1-centered networks linking dysfunctional CFTR to epithelial–mesenchymal transition
Source: Life Sci Alliance. 2022 May 2;5(9):e202101326. doi: 10.26508/lsa.202101326 (PMC9060002; doi:10.26508/lsa.202101326)
Supplement: Supplementary file 6 [file LSA-2021-01326_TableS1.xlsx]

## Sheet: table_s1
Target	Application	Dilution	Company	Reference
CFTR	WB	1:3000	CFF	570
	IP (CL)	1:20
C/EBPβ	WB	1:500	Santa Cruz	sc-150
Calnexin	WB	1:3000	BD Biosciences	610523
Flag	IF	1:200	Sigma-Aldrich	F1804
GAPDH	WB	1:10000	Abcam	ab8245
p-YAP1	WB	1:500	Cell Signaling	13008
TEAD4	WB	1:1000	Abcam	ab58310
TWIST1	WB	1:50	Abcam	ab50887
	IP (CL)	1:20
YAP1	WB	1:1000	Cell Signaling	4912
	IP (CL)	1:20
	IF	1:100
ZO1	IF	1:100	Invitrogen	33-9100
